# Supplementary material for: RNase H2, mutated in Aicardi‐Goutières syndrome, promotes LINE‐1 retrotransposition
Source: EMBO J. 2018 Jun 29;37(15):e98506. doi: 10.15252/embj.201798506 (PMC6068448; doi:10.15252/embj.201798506)
Supplement: Supplementary file 3 — Source Data for Expanded View and Appendix [file EMBJ-37-e98506-s007.zip]

Archive with 7 entries (6 files):
- EMBOJ-2017-98506-SourceDataForEV1E.pdf
- EMBOJ-2017-98506-SourceDataForEV3A.pdf
- EMBOJ-2017-98506_SourceDataForFigureS1A.pdf
- __MACOSX/
- __MACOSX/._EMBOJ-2017-98506-SourceDataForEV1E.pdf
- __MACOSX/._EMBOJ-2017-98506-SourceDataForEV3A.pdf
- __MACOSX/._EMBOJ-2017-98506_SourceDataForFigureS1A.pdf
